# Supplementary material for: Prenatal Diagnosis and Pregnancy Termination in Jewish and Muslim Women with a Deaf Child in Israel
Source: Children (Basel). 2023 Aug 23;10(9):1438. doi: 10.3390/children10091438 (PMC10528870; doi:10.3390/children10091438)
Supplement: Supplementary file 1 [file children-10-01438-s001.zip]

Archive with 1 entries (1 files):
- children-2527158-supplementary.pdf
